# Supplementary material for: Deciphering Novel Communication Patterns in T Regulatory Cells From Very Old Adults
Source: Aging Cell. 2025 Mar 18;24(7):e70044. doi: 10.1111/acel.70044 (PMC12266756; doi:10.1111/acel.70044)
Supplement: Supplementary file 7 — Table S1. Cell‐type‐specific markers for assignment of cluster identities. TABLE S2. Differential gene expression for 85‐year‐old Tregs including p value and Log2‐fold change compared to Tregs from the < 66‐year‐old group. TABLE S3. Gene ontology (GO) pathways enriched in Tregs from the 85‐year‐old cohort. TABLE S4. Gene set enrichment analysis (GSEA) of differentially expressed genes in Tregs from the 85‐year‐old cohort. TABLE S5. Details of singular Tregs from the < 66‐year‐old cohort involved in pseudotime trajectory analysis using Monocle. TABLE S6. Details of singular Tregs from the 85‐year‐old cohort involved in pseudotime trajectory analysis using Monocle. TABLE S7. Patient characteristics used in this study. [file ACEL-24-e70044-s001.xlsx]

## Sheet: Titles
Supplementary Tables
S1, Cell-type-specific markers for assignment of cluster identities
S2, Differential gene expression for 85 year old Tregs including P value and Log2-fold change compared to Tregs from the <66 year old group
S3, Gene ontology (GO) pathways enriched in Tregs from the 85 year old cohort
S4, Gene set enrichment analysis (GSEA) of differentially expressed genes in Tregs from the 85 year old cohort
S5, Details of singular Tregs from the <66 cohort involved in pseudotime trajectory analysis using Monocle
S6, Details of singular Tregs from the 85 cohort involved in pseudotime trajectory analysis using Monocle
S7, Patient Characteristics used in this study.

## Sheet: Table 1_Cell markers
S1, Cell-type-specific markers for assignment of cluster identities
Cell type	Gene
Pro-B cells	CD27,IgD,CD24,PTPRC,PAX5,CD24,CD38,CD79A,DNTT,C10orf10,VPREB1,ARPP21,CD99,IGLL1,CD9,CD79B,TCL1A,IGLL5,HLA-DQA1,HLA-DQB1,VPREB3,IGLL5
Pre-B cells	CD19,CD27,IgD,CD24,PTPRC,PAX5,CD24,CD38,CD79A,NSMCE1,PCDH9,ACSM3,CCDC191,TCL1A,CD79B,TCL1A,IGLL5,HLA-DQA1,HLA-DQB1,VPREB3,IGLL5
Immature B cells	CD19,CD27,IgD,CD24,CD20,MS4A1,PTPRC,PAX5,CD24,CD38,CD79A,CXCL8,S100A12,LYZ,CD79B,TCL1A,IGLL5,HLA-DQA1,HLA-DQB1,VPREB3,IGLL5
Naive B cells	CD19,IgD,CD38,CD24,CD20,MS4A1,PTPRC,PAX5,CD24,CD38,CD79A,JCHAIN,SSR4,FKBP11,SEC11C,DERL3,PRDX4,IGLL5,CD79B,TCL1A,IGLL5,HLA-DQA1,HLA-DQB1,CD138,CD38,VPREB3,IGLL5
Memory B cells	CD19,CD27,IgD,CD38,CD24,CD20,MS4A1,PTPRC,PAX5,CD24,CD38,CD79A,JCHAIN,SSR4,FKBP11,SEC11C,DERL3,PRDX4,IGLL5,CD79B,TCL1A,IGLL5,HLA-DQA1,HLA-DQB1,CD138,CD38,CD27,VPREB3,IGLL5
Plasma B cells	CD19,CD27,IgD,CD38,CD24,CD20,MS4A1,PTPRC,PAX5,CD24,CD38,CD79A,JCHAIN,SSR4,FKBP11,SEC11C,DERL3,PRDX4,IGLL5,CD79B,TCL1A,IGLL5,HLA-DQA1,HLA-DQB1,CD138,CD38,VPREB3,IGLL5
Naive CD8+ T cells	CD8,CD2,CD3D,CD3E,CD3G,CD3Z,CD45RA,CD62L,CD27,CD127,CCR7,CD45,CD8A,CD8B,CD6,IL2RA,GZMB,PTPRC,SELL,CCR7,GNLY
Naive CD4+ T cells	CD4,CD2,CD3D,CD3E,CD3G,CD3Z,CD45RA,CD62L,CD27,CD127,CCR7,CD45,IL2RA,GZMB,PTPRC,SELL,CCR7
Memory CD8+ T cells	CD8,CD2,CD3D,CD3E,CD3G,CD3Z,CD25,CD62L,CD27,CD127,CCR7,CD45,CD8A,CD8B,CCR6,CD45RO,CD6,,IL2RA,GZMB,SELL,CCR7
Memory CD4+ T cells	CD4,CD2,CD3D,CD3E,CD3G,CD3Z,CD25,CD62L,CD27,CD127,CCR7,CD45,CCR6,CD45RO,IL2RA,GZMB,SELL,CCR7
Effector CD8+ T cells	CD8,CD2,CD3D,CD3E,CD3G,CD3Z,CD25,CD62L,CD27,CD127,CCR7,CD45,CD8A,CD8B,CD6,CTLA4,IL2RA,GZMB,PTPRC,GNLY
Effector CD4+ T cells	CD4,CD2,CD3D,CD3E,CD3G,CD3Z,CD25,CD62L,CD27,CD127,CCR7,CD45,CD6,CTLA4,IL2RA,GZMB,PTPRC
CD4+FoxP3+ T regulatory cells	CD4,CD2,CD3D,CD3E,CD3G,CD3Z,CD25,CD45RA,CD62L,CD27,CD127,FOXP3,CCR7,CD45,CD30,CD45RO,CD6,CTLA4,IL2RA,GZMB,SELL,CCR7
γδ-T cells	CD2,CD3D,CD3E,CD3G,CD3Z,CD25,CD45RA,CD62L,CD27,CD127,CCR7,CD45,CTLA4,IL2RA,GZMB,PTPRC,TRDV2,TRGV9,TRGC1
Platelets	CD41,CD42b,CD61,CD31,PPBP,PF4,GNG11,SDPR,CLU,CD41,CD110
CD8+ NKT-like cells	CD8,CD56,CD2,CD16,CD94,CD3D,CD3E,CD3G,CD3Z,NKp46,CD11b,CD161,CD314,CD69,NKG7,CD122,NKG2D,GZMB,GZMA,GZMM,GNLY,COX6A2,ZMAT4,KIR2DL4
CD4+ NKT-like cells	CD4,CD56,CD2,CD16,CD94,CD3D,CD3E,CD3G,CD3Z,NKp46,CD11b,CD161,CD314,CD69,NKG7,CD122,NKG2D,GZMB,GZMA,GZMM,COX6A2,ZMAT4,KIR2DL4
Natural killer cells	CD56,CD2,CD16,CD94,NKp46,CD11b,CD161,CD314,CD69,NKG7,CD122,NKG2D,GZMB,GZMA,GZMM,FCGR3A,GNLY,COX6A2,ZMAT4,KIR2DL4,NKG7
Eosinophils	CD11b,CD193,CD123,CD125,CD15,SIGLEC8,CLC,GATA1,CEBPE,SEMG1,ALOX15,CCL23,PRSS41,PRSS33,THBS4,FOXI1
Neutrophils	CD66b,CD11b,CD15,CD16,CXCL8,FCGR3B,MNDA,CXCR2,MPO,ELANE,PRTN3,MPO,AZU1,LYZ,S100A8,S100A9,PI3,CHI3L1,ANXA3,CXCL1,TGM3,BTNL3,C4BPA,MMP9,CD24,BPI,LTF,GCA
Basophils	CD63,CD203c,CD123,CLC,MS4A3,TCN1,CPA3,HDC,GATA2,MS4A2,IL4,GCSAML,GATA2,TPSAB1
Mast cells	CD117,CD203c,CD25,KIT,SLC18A2,CD33,CD32,FCER1A,TPSD1,HPGDS
Classical Monocytes	CD14,CD11b,CD68,HLA-DR,CD33,CD11c,CD123,CD15,CD3D,CD3E,CD3G,CD3Z,CD66b,VCAN,S100A12,CXCL8,S100A8,S100A9,LYZ,CST3
Non-classical monocytes	CD14,CD16,CD11b,CD68,HLA-DR,CD33,CD11c,CD123,CD15,CD3D,CD3E,CD3G,CD3Z,CD66b,FCGR3A,CDKN1C,LST1,FCER1G,MS4A7,RHOC,S100A8,S100A9,CST3,C1QC
Intermediate monocytes	CD14,CD16,CD11b,CD68,HLA-DR,CD33,CD11c,CD123,CD15,CD3D,CD3E,CD3G,CD3Z,CD66b,IL1B,S100A8,S100A9,CST3,C1QC
Macrophages	CD68,CD163,CD14,CD11b,CD206,CD80,CD86,CD16,CD64,CCL18,CD115,CD11c,CD32,HLA-DR,MRC1,MSR1,GCA
Megakaryocyte	CD61,CD41,CD42b,CD41a,CD42a,CXCR4,CD110
Endothelial	PECAM1,CD34,KDR,CDH5,PROM1,PDPN,TEK,FLT1,VCAM1,PTPRC,VWF,ENG,MCAM,ICAM1,FLT4,SELE
Erythroid-like and erythroid precursor cells	PTPRC,GYPA,RUVBL1,TFRC,FOLR1,CD36,ITGA4,HBB,CD235a,HBD,CA1
HSC/MPP cells	CD105,CD34,CD44,CD73,CD45,CD29,STRO-1,NANOG,SOX2,CD133,CD166,CD146,CD31,Nestin,OCT4,CD117,KDR,CXCL8,AVP,CRHBP,ALDH1A1,CD49,CD90,CD69,CD24,CD38,CD45RA,Keratin-19,ASPM,CD10,CD123,ABCG2,CD135,CD49f,EpCAM,Keratin-7,SCA-1,CD14,CD150,CD271,HLA-DR
Progenitor cells	CD105,CD34,CD44,CD73,CD45,CD29,STRO-1,NANOG,SOX2,CD133,CD166,CD146,CD31,Nestin,OCT4,CD117,KDR,AVP,CRHBP,ALDH1A1,STMN1,CD38,PTPRC,CD135
Myeloid Dendritic cells	ITGAX,CD83,CD1C,NRP1,CLEC4C,CD86,IL3RA,CD80,CD1A,ITGAX,CD40,HLA-DQA1,CD11c,HLA-DR,HLA-DPB1,HLA-DPA1,CLEC10A,CST3,GPR31,ODF3L1,PRB2,CD207,ARSE,CLEC141,MRC,EBLN1,CRIP3
Plasmacytoid Dendritic cells	ITGAX,CD83,CD1C,NRP1,CLEC4C,CD86,IL3RA,CD80,CD1A,ITGAX,CD40,HLA-DQA1,CD11c,HLA-DR,HLA-DPB1,HLA-DPA1,CLEC10A,CST3,TPM2,LRRC26,ASIP,GPM6B,KRT5,NTM,SCT,SHD,KCNA5,SCARA5,EPHA2,MYMX
Granulocytes	CD203c,CD15,CD11b,CD63,CD66b,CD123,CD16,CD33,CD117,CD45,Fc-epsilon RI-alpha,CD125,CD13,CD14,CD25,CD44,CD69,CD9,HLA-DR,CCR3,CD116,CD11c,CD193,CD24,CD32,CD43,CXCL8,FCGR3B,MNDA,SIGLEC8,AZU1,MPO,CTSG,LYZ
ISG expressing immune cells	IFIT1,IFIT2,IFIT3,IFIT5,ISG15,CCL3,CCL4,CCL3L3,RSAD2,OASL,CXCL10,IFI15,ISG20

## Sheet: Table 2_Treg DE
S2, Differential gene expression for 85 year old Tregs including P value and Log2-fold change compared to Tregs from the <66 year old group
entrezgene_id	gene	DElabel	p_val	log2FC	pct.1	pct.2	p_val_adj	diffexpressed
1043	CD52	CD52	1.84373e-15	-1.02607	0.989	1	6.95087e-13	Downregulated
51411	BIN2	BIN2	3.24388e-10	-1.35741	0.477	0.793	1.22294e-07	Downregulated
6281	S100A10	S100A10	1.22853e-08	-1.15568	0.83	0.957	4.63155e-06	Downregulated
3956	LGALS1	LGALS1	3.14186e-07	-2.30077	0.17	0.446	0.000118448	Downregulated
330	BIRC3	BIRC3	4.3919e-07	1.50583	0.574	0.261	0.000165575	Upregulated
3689	ITGB2	ITGB2	4.43114e-07	-1.31102	0.591	0.793	0.000167054	Downregulated
201633	TIGIT	TIGIT	4.96483e-07	1.94813	0.5	0.217	0.000187174	Upregulated
23178	PASK	PASK	3.54198e-06	1.74036	0.562	0.283	0.00133533	Upregulated
917	CD3G	CD3G	2.13074e-05	-1.62442	0.199	0.413	0.00803291	Downregulated
3119	HLA-DQB1	HLA-DQB1	2.59686e-05	1.51448	0.324	0.087	0.00979014	Upregulated
1236	CCR7	CCR7	4.0507e-05	1.03229	0.602	0.337	0.0152712	Upregulated
919	CD247	CD247	0.000186436	1.01065	0.614	0.38	0.0702864	Upregulated
2534	FYN	FYN	0.00019401	0.684976	0.886	0.826	0.0731418	No Change
3820	KLRB1	KLRB1	0.000202759	-1.72695	0.159	0.348	0.0764401	Downregulated
6097	RORC	RORC	0.000470792	-3.41868	0.006	0.087	0.177489	Downregulated
10077	TSPAN32	TSPAN32	0.000615226	-1.45555	0.102	0.261	0.23194	Downregulated
915	CD3D	CD3D	0.000621635	-0.612811	0.903	0.935	0.234356	No Change
10578	GNLY	GNLY	0.000701043	-1.39722	0.159	0.337	0.264293	Downregulated
5788	PTPRC	PTPRC	0.00102472	0.466054	0.938	0.848	0.386321	No Change
1521	CTSW	CTSW	0.00134242	-1.84591	0.074	0.207	0.506091	Downregulated
1233	CCR4	CCR4	0.00208585	2.05028	0.142	0.022	0.786365	Upregulated
643	CXCR5	CXCR5	0.0046458	2.14088	0.108	0.011	1	Upregulated
6778	STAT6	STAT6	0.00376315	1.59665	0.21	0.076	1	Upregulated
5996	RGS1	RGS1	0.0425031	1.26309	0.483	0.402	1	Upregulated
8718	TNFRSF25	TNFRSF25	0.00912782	1.14146	0.284	0.141	1	Upregulated
383	ARG1	ARG1	0.210421	1.70414	0.017	0	1	No Change
2214	FCGR3A	FCGR3A	0.243544	1.65063	0.051	0.022	1	No Change
4345	CD200	CD200	0.147006	1.61303	0.023	0	1	No Change
118788	PIK3AP1	PIK3AP1	0.104101	1.6007	0.028	0	1	No Change
6364	CCL20	CCL20	0.147006	1.5703	0.023	0	1	No Change
7293	TNFRSF4	TNFRSF4	0.686912	1.4641	0.017	0.011	1	No Change
10663	CXCR6	CXCR6	0.13856	1.43408	0.045	0.011	1	No Change
84868	HAVCR2	HAVCR2	0.189561	1.428	0.04	0.011	1	No Change
8875	VNN2	VNN2	0.21359	1.39895	0.068	0.033	1	No Change
970	CD70	CD70	0.308288	1.2752	0.011	0	1	No Change
29760	BLNK	BLNK	0.210421	1.19998	0.017	0	1	No Change
3383	ICAM1	ICAM1	0.102518	1.19909	0.051	0.011	1	No Change
8870	IER3	IER3	0.210421	1.07169	0.017	0	1	No Change
5367	PMCH	PMCH	0.503345	1.04971	0.023	0.011	1	No Change
7043	TGFB3	TGFB3	0.725245	1.02736	0.028	0.022	1	No Change
1232	CCR3	CCR3	0.147006	0.937929	0.023	0	1	No Change
2615	LRRC32	LRRC32	0.191468	0.934737	0.04	0.011	1	No Change
51312	SLC25A37	SLC25A37	0.00974914	0.923297	0.182	0.065	1	No Change
2495	FTH1	FTH1	0.113668	0.849861	0.17	0.098	1	No Change
639	PRDM1	PRDM1	0.589713	0.848164	0.273	0.261	1	No Change
729230	CCR2	CCR2	0.686912	0.792793	0.017	0.011	1	No Change
29851	ICOS	ICOS	0.0786797	0.779208	0.284	0.185	1	No Change
2207	FCER1G	FCER1G	0.435894	0.774855	0.04	0.022	1	No Change
3595	IL12RB2	IL12RB2	0.142861	0.722889	0.045	0.011	1	No Change
1237	CCR8	CCR8	0.308288	0.721279	0.011	0	1	No Change
944	TNFSF8	TNFSF8	0.0947519	0.706845	0.176	0.098	1	No Change
6774	STAT3	STAT3	0.0128437	0.689628	0.295	0.152	1	No Change
3459	IFNGR1	IFNGR1	0.252957	0.617412	0.131	0.087	1	No Change
9846	GAB2	GAB2	0.55628	0.614441	0.034	0.022	1	No Change
81704	DOCK8	DOCK8	0.0379952	0.560062	0.438	0.304	1	No Change
4609	MYC	MYC	0.0913355	0.537079	0.426	0.326	1	No Change
50943	FOXP3	FOXP3	0.0169833	0.518119	0.864	0.761	1	No Change
1879	EBF1	EBF1	0.308288	0.515499	0.011	0	1	No Change
2308	FOXO1	FOXO1	0.0830932	0.510454	0.193	0.109	1	No Change
928	CD9	CD9	0.308288	0.50255	0.011	0	1	No Change
3560	IL2RB	IL2RB	0.0125887	0.473926	0.67	0.533	1	No Change
8809	IL18R1	IL18R1	0.237196	0.467945	0.097	0.054	1	No Change
604	BCL6	BCL6	0.567671	0.464826	0.034	0.022	1	No Change
1958	EGR1	EGR1	0.24624	0.45316	0.176	0.12	1	No Change
60468	BACH2	BACH2	0.985894	0.435548	0.062	0.065	1	No Change
51160	VPS28	VPS28	0.09518	0.42558	0.477	0.359	1	No Change
3559	IL2RA	IL2RA	0.274016	0.424178	0.392	0.304	1	No Change
10320	IKZF1	IKZF1	0.280491	0.421373	0.324	0.272	1	No Change
5551	PRF1	PRF1	0.782079	0.411509	0.17	0.163	1	No Change
3821	KLRC1	KLRC1	0.308288	0.397818	0.011	0	1	No Change
3823	KLRC3	KLRC3	0.940624	0.362292	0.023	0.022	1	No Change
921	CD5	CD5	0.0335358	0.355811	0.619	0.511	1	No Change
3575	IL7R	IL7R	0.0730148	0.335863	0.676	0.543	1	No Change
3566	IL4R	IL4R	0.582805	0.33113	0.239	0.217	1	No Change
60489	APOBEC3G	APOBEC3G	0.62563	0.307911	0.114	0.098	1	No Change
942	CD86	CD86	0.648016	0.290131	0.006	0.011	1	No Change
596	BCL2	BCL2	0.385629	0.28511	0.301	0.261	1	No Change
5663	PSEN1	PSEN1	0.514346	0.279144	0.062	0.043	1	No Change
55340	GIMAP5	GIMAP5	0.616374	0.2701	0.256	0.239	1	No Change
10744	PTTG2	PTTG2	0.743346	0.266061	0.028	0.022	1	No Change
27074	LAMP3	LAMP3	0.643536	0.26396	0.057	0.043	1	No Change
2526	FUT4	FUT4	0.686912	0.252358	0.017	0.011	1	No Change
2153	F5	F5	0.352497	0.237888	0.188	0.141	1	No Change
6352	CCL5	CCL5	0.341315	0.183667	0.466	0.38	1	No Change
3932	LCK	LCK	0.0972284	0.173329	0.869	0.815	1	No Change
7124	TNF	TNF	0.893738	0.170123	0.08	0.076	1	No Change
868	CBLB	CBLB	0.612561	0.152182	0.29	0.261	1	No Change
694	BTG1	BTG1	0.119039	0.133692	0.96	0.88	1	No Change
51056	LAP3	LAP3	0.822197	0.132598	0.182	0.174	1	No Change
6095	RORA	RORA	0.556909	0.127762	0.284	0.25	1	No Change
6402	SELL	SELL	0.0784157	0.126095	0.898	0.859	1	No Change
259197	NCR3	NCR3	0.760042	0.113722	0.051	0.043	1	No Change
3601	IL15RA	IL15RA	0.784876	0.104833	0.04	0.033	1	No Change
8530	CST7	CST7	0.470912	0.104209	0.278	0.337	1	No Change
3003	GZMK	GZMK	0.620628	0.103465	0.045	0.033	1	No Change
28951	TRIB2	TRIB2	0.417091	-0.100449	0.381	0.304	1	No Change
151888	BTLA	BTLA	0.942764	-0.106747	0.045	0.043	1	No Change
6932	TCF7	TCF7	0.795973	-0.109551	0.188	0.174	1	No Change
923	CD6	CD6	0.985168	-0.122534	0.693	0.63	1	No Change
960	CD44	CD44	0.891188	-0.126733	0.795	0.761	1	No Change
6374	CXCL5	CXCL5	0.497836	-0.127462	0.108	0.141	1	No Change
939	CD27	CD27	0.827785	-0.130721	0.733	0.674	1	No Change
3988	LIPA	LIPA	0.879656	-0.132025	0.295	0.293	1	No Change
951	CD37	CD37	0.276138	-0.141042	0.875	0.88	1	No Change
257101	ZNF683	ZNF683	0.967306	-0.15865	0.011	0.011	1	No Change
9235	IL32	IL32	0.0474814	-0.160071	0.926	0.989	1	No Change
952	CD38	CD38	0.519518	-0.171283	0.011	0.022	1	No Change
967	CD63	CD63	0.543024	-0.17404	0.278	0.315	1	No Change
8531	YBX3	YBX3	0.955467	-0.174693	0.034	0.033	1	No Change
51348	KLRF1	KLRF1	0.86144	-0.174937	0.028	0.033	1	No Change
3108	HLA-DMA	HLA-DMA	0.844021	-0.179765	0.153	0.163	1	No Change
3105	HLA-A	HLA-A	0.0160219	-0.192296	1	1	1	No Change
864	RUNX3	RUNX3	0.931685	-0.198819	0.455	0.424	1	No Change
914	CD2	CD2	0.729064	-0.200274	0.812	0.815	1	No Change
7704	ZBTB16	ZBTB16	0.961256	-0.201601	0.023	0.022	1	No Change
7153	TOP2A	TOP2A	0.967306	-0.214915	0.011	0.011	1	No Change
3958	LGALS3	LGALS3	0.277781	-0.216297	0.284	0.348	1	No Change
7535	ZAP70	ZAP70	0.796001	-0.228108	0.119	0.109	1	No Change
26157	GIMAP2	GIMAP2	0.506672	-0.235676	0.312	0.359	1	No Change
3682	ITGAE	ITGAE	0.893413	-0.254026	0.182	0.163	1	No Change
2833	CXCR3	CXCR3	0.824341	-0.255953	0.074	0.065	1	No Change
22807	IKZF2	IKZF2	0.670625	-0.26647	0.182	0.207	1	No Change
2999	GZMH	GZMH	0.926438	-0.270639	0.062	0.065	1	No Change
916	CD3E	CD3E	0.0874607	-0.281001	0.949	0.935	1	No Change
838	CASP5	CASP5	0.271142	-0.28912	0.312	0.37	1	No Change
1234	CCR5	CCR5	0.79603	-0.290818	0.017	0.022	1	No Change
6404	SELPLG	SELPLG	0.618573	-0.293326	0.778	0.739	1	No Change
3394	IRF8	IRF8	0.79603	-0.297273	0.017	0.022	1	No Change
11065	UBE2C	UBE2C	0.967306	-0.298544	0.011	0.011	1	No Change
3725	JUN	JUN	0.33392	-0.307195	0.33	0.38	1	No Change
2354	FOSB	FOSB	0.679551	-0.308969	0.398	0.37	1	No Change
3122	HLA-DRA	HLA-DRA	0.686124	-0.332104	0.148	0.163	1	No Change
3594	IL12RB1	IL12RB1	0.497656	-0.337232	0.091	0.065	1	No Change
1846	DUSP4	DUSP4	0.223776	-0.346941	0.125	0.185	1	No Change
7852	CXCR4	CXCR4	0.0156839	-0.354243	0.824	0.837	1	No Change
1388	ATF6B	ATF6B	0.316467	-0.35487	0.08	0.12	1	No Change
958	CD40	CD40	0.704435	-0.359732	0.017	0.011	1	No Change
4818	NKG7	NKG7	0.0883576	-0.361076	0.17	0.272	1	No Change
7462	LAT2	LAT2	0.971583	-0.385607	0.023	0.022	1	No Change
10123	ARL4C	ARL4C	0.469364	-0.41027	0.443	0.457	1	No Change
6185	RPN2	RPN2	0.981625	-0.412593	0.523	0.467	1	No Change
972	CD74	CD74	0.0337265	-0.416579	0.778	0.837	1	No Change
962	CD48	CD48	0.0166652	-0.419498	0.892	0.902	1	No Change
10135	NAMPT	NAMPT	0.792756	-0.426785	0.062	0.054	1	No Change
9601	PDIA4	PDIA4	0.205735	-0.431395	0.08	0.13	1	No Change
3965	LGALS9	LGALS9	0.911017	-0.433896	0.216	0.217	1	No Change
3113	HLA-DPA1	HLA-DPA1	0.306224	-0.448518	0.318	0.359	1	No Change
2597	GAPDH	GAPDH	0.220268	-0.463277	0.898	0.87	1	No Change
1843	DUSP1	DUSP1	0.0269249	-0.476066	0.585	0.717	1	No Change
149233	IL23R	IL23R	0.0155222	-0.499957	0.733	0.772	1	No Change
308	ANXA5	ANXA5	0.589546	-0.503163	0.364	0.37	1	No Change
4049	LTA	LTA	0.31292	-0.505003	0.062	0.098	1	No Change
8741	TNFSF13	TNFSF13	0.981914	-0.522213	0.023	0.022	1	No Change
29802	VPREB3	VPREB3	0.648016	-0.527974	0.006	0.011	1	No Change
3726	JUNB	JUNB	0.00368311	-0.531567	0.477	0.641	1	No Change
7040	TGFB1	TGFB1	0.535526	-0.536535	0.028	0.043	1	No Change
51176	LEF1	LEF1	0.121868	-0.538198	0.784	0.75	1	No Change
3676	ITGA4	ITGA4	0.496857	-0.545122	0.273	0.304	1	No Change
931	MS4A1	MS4A1	0.267267	-0.54594	0.034	0.065	1	No Change
1380	CR2	CR2	0.785121	-0.567003	0.017	0.022	1	No Change
6775	STAT4	STAT4	0.934228	-0.569702	0.119	0.12	1	No Change
925	CD8A	CD8A	0.697066	-0.588006	0.097	0.109	1	No Change
940	CD28	CD28	0.13219	-0.602706	0.261	0.337	1	No Change
10130	PDIA6	PDIA6	0.467438	-0.614349	0.318	0.348	1	No Change
3600	IL15	IL15	0.981833	-0.619803	0.011	0.011	1	No Change
3902	LAG3	LAG3	0.648016	-0.658384	0.006	0.011	1	No Change
953	ENTPD1	ENTPD1	0.352394	-0.696028	0.102	0.065	1	No Change
933	CD22	CD22	0.702719	-0.720587	0.034	0.043	1	No Change
2771	GNAI2	GNAI2	0.169743	-0.742482	0.341	0.391	1	No Change
50852	TRAT1	TRAT1	0.0722766	-0.743606	0.227	0.326	1	No Change
10673	TNFSF13B	TNFSF13B	0.578316	-0.748678	0.04	0.054	1	No Change
100	ADA	ADA	0.351929	-0.762741	0.085	0.12	1	No Change
3002	GZMB	GZMB	0.0717656	-0.763341	0.057	0.12	1	No Change
7294	TXK	TXK	0.399029	-0.79748	0.25	0.283	1	No Change
2208	FCER2	FCER2	0.981833	-0.799886	0.011	0.011	1	No Change
4815	NINJ2	NINJ2	0.399326	-0.818838	0.08	0.109	1	No Change
4171	MCM2	MCM2	0.490083	-0.821939	0.051	0.033	1	No Change
3458	IFNG	IFNG	0.79057	-0.838065	0.017	0.022	1	No Change
1524	CX3CR1	CX3CR1	0.981833	-0.885535	0.011	0.011	1	No Change
929	CD14	CD14	0.648016	-0.886567	0.006	0.011	1	No Change
356	FASLG	FASLG	0.648016	-0.908116	0.006	0.011	1	No Change
2015	ADGRE1	ADGRE1	0.648016	-0.93222	0.006	0.011	1	No Change
4848	CNOT2	CNOT2	0.00831114	-0.935793	0.205	0.348	1	No Change
4173	MCM4	MCM4	0.307201	-0.945806	0.028	0.054	1	No Change
973	CD79A	CD79A	0.179306	-0.951307	0.023	0.054	1	No Change
8320	EOMES	EOMES	0.640031	-0.955605	0.006	0.011	1	No Change
30009	TBX21	TBX21	0.457743	-0.958722	0.045	0.065	1	No Change
4050	LTB	LTB	0.0333156	-0.961094	0.045	0.12	1	No Change
969	CD69	CD69	0.00285957	-0.975353	0.244	0.402	1	No Change
6772	STAT1	STAT1	0.763896	-1.00999	0.114	0.12	1	No Change
11314	CD300A	CD300A	0.156402	-1.04436	0.028	0.065	1	No Change
58191	CXCL16	CXCL16	0.640031	-1.08422	0.006	0.011	1	No Change
2219	FCN1	FCN1	0.241827	-1.09873	0.006	0.022	1	No Change
27087	B3GAT1	B3GAT1	0.640031	-1.10775	0.006	0.011	1	No Change
597	BCL2A1	BCL2A1	0.43668	-1.21106	0.062	0.087	1	No Change
911	CD1C	CD1C	0.640031	-1.2285	0.006	0.011	1	No Change
6351	CCL4	CCL4	0.67665	-1.32318	0.034	0.043	1	No Change
3592	IL12A	IL12A	0.499231	-1.38136	0.011	0.022	1	No Change
974	CD79B	CD79B	0.074253	-1.50014	0.051	0.109	1	No Change
3802	KIR2DL1	KIR2DL1	0.169048	-1.52843	0	0.011	1	No Change
11006	LILRB4	LILRB4	0.169048	-1.5771	0	0.011	1	No Change
6283	S100A12	S100A12	0.169048	-1.58535	0	0.011	1	No Change
926	CD8B	CD8B	0.501089	-1.62153	0.028	0.043	1	No Change
51237	MZB1	MZB1	0.169048	-1.95022	0	0.011	1	No Change
10803	CCR9	CCR9	0.0506857	-2.02121	0	0.022	1	No Change
5450	POU2AF1	POU2AF1	0.0911972	-2.12281	0.017	0.054	1	No Change
5111	PCNA	PCNA	0.815639	-2.19354	0.074	0.065	1	No Change
5079	PAX5	PAX5	0.0506857	-2.2467	0	0.022	1	No Change
115650	TNFRSF13C	TNFRSF13C	0.0506857	-2.55566	0	0.022	1	No Change
3512	JCHAIN	JCHAIN	0.0506857	-2.6394	0	0.022	1	No Change
51744	CD244	CD244	0.0506857	-2.87313	0	0.022	1	No Change
3687	ITGAX	ITGAX	0.0506857	-2.96773	0	0.022	1	No Change
1117	CHI3L2	CHI3L2	0.0506857	-2.99048	0	0.022	1	No Change
7298	TYMS	TYMS	0.169048	-4.75865	0	0.011	1	No Change
1493	CTLA4	CTLA4	0.00690659	-1.08077	0.301	0.446	1	Downregulated
7494	XBP1	XBP1	0.00288225	-1.4445	0.125	0.261	1	Downregulated
3904	LAIR2	LAIR2	0.0064274	-1.4569	0.04	0.13	1	Downregulated
3001	GZMA	GZMA	0.0213832	-1.47984	0.057	0.141	1	Downregulated
6280	S100A9	S100A9	0.0316069	-1.78233	0.006	0.043	1	Downregulated
27346	TMEM97	TMEM97	0.0151192	-1.86983	0.011	0.065	1	Downregulated
4907	NT5E	NT5E	0.0163918	-2.58152	0	0.033	1	Downregulated
3684	ITGAM	ITGAM	0.00360521	-2.69459	0.006	0.065	1	Downregulated
8807	IL18RAP	IL18RAP	0.0103209	-3.02125	0.006	0.054	1	Downregulated
9212	AURKB	AURKB	0.0163918	-3.51746	0	0.033	1	Downregulated

## Sheet: Table 3_ GO Tregs
S3, Gene ontology (GO) pathways enriched in Tregs from the 85 year old cohort
	ID	Description	GeneRatio	BgRatio	pvalue	p.adjust	geneID
GO:0007159	GO:0007159	leukocyte cell-cell adhesion	10/31	419/18870	7.65597e-10	7.8933e-07	LGALS1/ITGB2/TIGIT/HLA-DQB1/CCR7/TSPAN32/XBP1/CTLA4/NT5E/S100A9
GO:1903037	GO:1903037	regulation of leukocyte cell-cell adhesion	8/31	382/18870	1.37618e-07	7.0942e-05	LGALS1/ITGB2/TIGIT/HLA-DQB1/CCR7/TSPAN32/XBP1/CTLA4
GO:0022407	GO:0022407	regulation of cell-cell adhesion	8/31	493/18870	9.5314e-07	0.000327562	LGALS1/ITGB2/TIGIT/HLA-DQB1/CCR7/TSPAN32/XBP1/CTLA4
GO:0002696	GO:0002696	positive regulation of leukocyte activation	7/31	380/18870	2.20239e-06	0.000408297	LGALS1/ITGB2/HLA-DQB1/CCR7/XBP1/ITGAM/STAT6
GO:0050863	GO:0050863	regulation of T cell activation	7/31	381/18870	2.24109e-06	0.000408297	LGALS1/TIGIT/HLA-DQB1/CCR7/TSPAN32/XBP1/CTLA4
GO:0099024	GO:0099024	plasma membrane invagination	4/31	58/18870	2.37612e-06	0.000408297	BIN2/ITGB2/ITGAM/AURKB
GO:0050867	GO:0050867	positive regulation of cell activation	7/31	396/18870	2.89356e-06	0.000426179	LGALS1/ITGB2/HLA-DQB1/CCR7/XBP1/ITGAM/STAT6
GO:0050852	GO:0050852	T cell receptor signaling pathway	5/31	144/18870	3.4954e-06	0.000430899	CD3G/HLA-DQB1/CCR7/CD247/CTLA4
GO:0010324	GO:0010324	membrane invagination	4/31	65/18870	3.76148e-06	0.000430899	BIN2/ITGB2/ITGAM/AURKB
GO:0030098	GO:0030098	lymphocyte differentiation	7/31	429/18870	4.90238e-06	0.000505436	LGALS1/CD3G/CCR7/RORC/XBP1/STAT6/CTLA4
GO:0002366	GO:0002366	leukocyte activation involved in immune response	6/31	301/18870	8.24692e-06	0.000731958	LGALS1/ITGB2/RORC/XBP1/ITGAM/STAT6
GO:0002263	GO:0002263	cell activation involved in immune response	6/31	305/18870	8.89185e-06	0.000731958	LGALS1/ITGB2/RORC/XBP1/ITGAM/STAT6
GO:0030217	GO:0030217	T cell differentiation	6/31	307/18870	9.22934e-06	0.000731958	CD3G/CCR7/RORC/XBP1/STAT6/CTLA4
GO:1903131	GO:1903131	mononuclear cell differentiation	7/31	481/18870	1.0353e-05	0.000762422	LGALS1/CD3G/CCR7/RORC/XBP1/STAT6/CTLA4
GO:0060326	GO:0060326	cell chemotaxis	6/31	325/18870	1.2761e-05	0.000877107	BIN2/ITGB2/CCR7/CCR4/CXCR5/S100A9
GO:0050851	GO:0050851	antigen receptor-mediated signaling pathway	5/31	205/18870	1.94575e-05	0.00125379	CD3G/HLA-DQB1/CCR7/CD247/CTLA4
GO:0001906	GO:0001906	cell killing	5/31	223/18870	2.91455e-05	0.00176759	KLRB1/GNLY/ITGAM/IL18RAP/GZMA
GO:0002697	GO:0002697	regulation of immune effector process	6/31	389/18870	3.51387e-05	0.00201267	ITGB2/KLRB1/XBP1/ITGAM/STAT6/IL18RAP
GO:0042119	GO:0042119	neutrophil activation	3/31	42/18870	4.41291e-05	0.00239458	ITGB2/ITGAM/IL18RAP
GO:0002703	GO:0002703	regulation of leukocyte mediated immunity	5/31	249/18870	4.9328e-05	0.00254286	ITGB2/KLRB1/ITGAM/STAT6/IL18RAP
GO:0006911	GO:0006911	phagocytosis, engulfment	3/31	49/18870	7.02726e-05	0.0032457	BIN2/ITGB2/ITGAM
GO:0036230	GO:0036230	granulocyte activation	3/31	49/18870	7.02726e-05	0.0032457	ITGB2/ITGAM/IL18RAP
GO:0002699	GO:0002699	positive regulation of immune effector process	5/31	270/18870	7.24066e-05	0.0032457	ITGB2/XBP1/ITGAM/STAT6/IL18RAP
GO:1903039	GO:1903039	positive regulation of leukocyte cell-cell adhesion	5/31	275/18870	7.89616e-05	0.00339206	LGALS1/ITGB2/HLA-DQB1/CCR7/XBP1
GO:0042113	GO:0042113	B cell activation	5/31	278/18870	8.31088e-05	0.00342741	LGALS1/XBP1/STAT6/CXCR5/CTLA4
GO:0045058	GO:0045058	T cell selection	3/31	53/18870	8.89546e-05	0.00352739	CD3G/CCR7/STAT6
GO:0006935	GO:0006935	chemotaxis	6/31	468/18870	9.79647e-05	0.00360098	BIN2/ITGB2/CCR7/CCR4/CXCR5/S100A9
GO:0042330	GO:0042330	taxis	6/31	470/18870	0.000100287	0.00360098	BIN2/ITGB2/CCR7/CCR4/CXCR5/S100A9
GO:0002757	GO:0002757	immune response-activating signaling pathway	6/31	473/18870	0.000103853	0.00360098	BIRC3/CD3G/HLA-DQB1/CCR7/CD247/CTLA4
GO:0002705	GO:0002705	positive regulation of leukocyte mediated immunity	4/31	151/18870	0.000104781	0.00360098	ITGB2/ITGAM/STAT6/IL18RAP
GO:0045785	GO:0045785	positive regulation of cell adhesion	6/31	482/18870	0.000115161	0.00383003	S100A10/LGALS1/ITGB2/HLA-DQB1/CCR7/XBP1
GO:0002764	GO:0002764	immune response-regulating signaling pathway	6/31	500/18870	0.000140721	0.00453385	BIRC3/CD3G/HLA-DQB1/CCR7/CD247/CTLA4
GO:0002429	GO:0002429	immune response-activating cell surface receptor signaling pathway	5/31	318/18870	0.000156141	0.00487822	CD3G/HLA-DQB1/CCR7/CD247/CTLA4
GO:0022409	GO:0022409	positive regulation of cell-cell adhesion	5/31	322/18870	0.000165512	0.0050189	LGALS1/ITGB2/HLA-DQB1/CCR7/XBP1
GO:0043312	GO:0043312	neutrophil degranulation	2/31	12/18870	0.00017063	0.00502627	ITGB2/ITGAM
GO:0007204	GO:0007204	positive regulation of cytosolic calcium ion concentration	4/31	173/18870	0.00017695	0.00506765	CD52/CCR7/CCR4/CXCR5
GO:0051251	GO:0051251	positive regulation of lymphocyte activation	5/31	330/18870	0.000185542	0.00517011	LGALS1/HLA-DQB1/CCR7/XBP1/STAT6
GO:0046631	GO:0046631	alpha-beta T cell activation	4/31	181/18870	0.000210416	0.00570891	CD3G/CD247/RORC/STAT6
GO:0002768	GO:0002768	immune response-regulating cell surface receptor signaling pathway	5/31	346/18870	0.000231129	0.0061101	CD3G/HLA-DQB1/CCR7/CD247/CTLA4
GO:1902563	GO:1902563	regulation of neutrophil activation	2/31	15/18870	0.000270624	0.00697534	ITGB2/ITGAM
GO:0045921	GO:0045921	positive regulation of exocytosis	3/31	78/18870	0.000280964	0.00706522	S100A10/ITGB2/ITGAM
GO:0032930	GO:0032930	positive regulation of superoxide anion generation	2/31	16/18870	0.000308968	0.00758443	ITGB2/ITGAM
GO:0002285	GO:0002285	lymphocyte activation involved in immune response	4/31	213/18870	0.000390992	0.00930503	LGALS1/RORC/XBP1/STAT6
GO:0002312	GO:0002312	B cell activation involved in immune response	3/31	90/18870	0.000428133	0.00930503	LGALS1/XBP1/STAT6
GO:0002283	GO:0002283	neutrophil activation involved in immune response	2/31	19/18870	0.000438929	0.00930503	ITGB2/ITGAM
GO:0032695	GO:0032695	negative regulation of interleukin-12 production	2/31	19/18870	0.000438929	0.00930503	TIGIT/CCR7
GO:0032928	GO:0032928	regulation of superoxide anion generation	2/31	19/18870	0.000438929	0.00930503	ITGB2/ITGAM
GO:0042053	GO:0042053	regulation of dopamine metabolic process	2/31	19/18870	0.000438929	0.00930503	ITGB2/ITGAM
GO:0070098	GO:0070098	chemokine-mediated signaling pathway	3/31	91/18870	0.000442237	0.00930503	CCR7/CCR4/CXCR5
GO:2000106	GO:2000106	regulation of leukocyte apoptotic process	3/31	93/18870	0.000471334	0.00971892	CD3G/CCR7/AURKB
GO:0042069	GO:0042069	regulation of catecholamine metabolic process	2/31	20/18870	0.0004872	0.00984909	ITGB2/ITGAM
GO:0001910	GO:0001910	regulation of leukocyte mediated cytotoxicity	3/31	96/18870	0.000517241	0.0102553	KLRB1/ITGAM/IL18RAP
GO:0002888	GO:0002888	positive regulation of myeloid leukocyte mediated immunity	2/31	21/18870	0.000537934	0.0104643	ITGB2/ITGAM
GO:1990868	GO:1990868	response to chemokine	3/31	99/18870	0.000565922	0.0106085	CCR7/CCR4/CXCR5
GO:1990869	GO:1990869	cellular response to chemokine	3/31	99/18870	0.000565922	0.0106085	CCR7/CCR4/CXCR5
GO:0050727	GO:0050727	regulation of inflammatory response	5/31	425/18870	0.000593183	0.0108805	LGALS1/BIRC3/CCR7/NT5E/S100A9
GO:0007160	GO:0007160	cell-matrix adhesion	4/31	239/18870	0.000603485	0.0108805	S100A10/ITGB2/CCR7/ITGAM
GO:0030595	GO:0030595	leukocyte chemotaxis	4/31	240/18870	0.000613012	0.0108805	ITGB2/CCR7/CXCR5/S100A9
GO:0002274	GO:0002274	myeloid leukocyte activation	4/31	241/18870	0.000622646	0.0108805	ITGB2/TSPAN32/ITGAM/IL18RAP
GO:0045061	GO:0045061	thymic T cell selection	2/31	23/18870	0.000646757	0.0111134	CD3G/CCR7
GO:0030593	GO:0030593	neutrophil chemotaxis	3/31	107/18870	0.000709817	0.0119971	ITGB2/CCR7/S100A9
GO:0050870	GO:0050870	positive regulation of T cell activation	4/31	251/18870	0.000724994	0.012056	LGALS1/HLA-DQB1/CCR7/XBP1
GO:0043302	GO:0043302	positive regulation of leukocyte degranulation	2/31	25/18870	0.000765338	0.0123291	ITGB2/ITGAM
GO:0046629	GO:0046629	gamma-delta T cell activation	2/31	25/18870	0.000765338	0.0123291	CD3G/CD247
GO:0007229	GO:0007229	integrin-mediated signaling pathway	3/31	111/18870	0.000789736	0.0123366	ITGB2/TSPAN32/ITGAM
GO:0031341	GO:0031341	regulation of cell killing	3/31	111/18870	0.000789736	0.0123366	KLRB1/ITGAM/IL18RAP
GO:0006959	GO:0006959	humoral immune response	4/31	258/18870	0.000803388	0.0123626	HLA-DQB1/CCR7/GNLY/S100A9
GO:0002443	GO:0002443	leukocyte mediated immunity	5/31	466/18870	0.000898519	0.0136231	ITGB2/KLRB1/ITGAM/STAT6/IL18RAP
GO:0090314	GO:0090314	positive regulation of protein targeting to membrane	2/31	28/18870	0.00096137	0.0143648	ITGB2/ITGAM
GO:0071887	GO:0071887	leukocyte apoptotic process	3/31	121/18870	0.00101399	0.0148956	CD3G/CCR7/AURKB
GO:0031349	GO:0031349	positive regulation of defense response	5/31	480/18870	0.00102579	0.0148956	LGALS1/BIRC3/CCR7/IL18RAP/S100A9
GO:0090322	GO:0090322	regulation of superoxide metabolic process	2/31	31/18870	0.00117902	0.0168828	ITGB2/ITGAM
GO:1990266	GO:1990266	neutrophil migration	3/31	129/18870	0.00121975	0.0170431	ITGB2/CCR7/S100A9
GO:0050864	GO:0050864	regulation of B cell activation	3/31	130/18870	0.00124718	0.0170431	XBP1/STAT6/CTLA4
GO:0071621	GO:0071621	granulocyte chemotaxis	3/31	130/18870	0.00124718	0.0170431	ITGB2/CCR7/S100A9
GO:0002313	GO:0002313	mature B cell differentiation involved in immune response	2/31	32/18870	0.00125633	0.0170431	LGALS1/XBP1
GO:0050868	GO:0050868	negative regulation of T cell activation	3/31	133/18870	0.0013318	0.0176594	TIGIT/TSPAN32/CTLA4
GO:0033238	GO:0033238	regulation of amine metabolic process	2/31	33/18870	0.00133602	0.0176594	ITGB2/ITGAM
GO:0071353	GO:0071353	cellular response to interleukin-4	2/31	34/18870	0.00141807	0.0182754	XBP1/STAT6
GO:0090313	GO:0090313	regulation of protein targeting to membrane	2/31	34/18870	0.00141807	0.0182754	ITGB2/ITGAM
GO:0002446	GO:0002446	neutrophil mediated immunity	2/31	35/18870	0.00150248	0.0191241	ITGB2/ITGAM
GO:0001909	GO:0001909	leukocyte mediated cytotoxicity	3/31	140/18870	0.0015431	0.0194016	KLRB1/ITGAM/IL18RAP
GO:0051047	GO:0051047	positive regulation of secretion	4/31	310/18870	0.00158408	0.0195059	S100A10/ITGB2/XBP1/ITGAM
GO:0070670	GO:0070670	response to interleukin-4	2/31	36/18870	0.00158923	0.0195059	XBP1/STAT6
GO:0002335	GO:0002335	mature B cell differentiation	2/31	38/18870	0.00176976	0.0214661	LGALS1/XBP1
GO:0097242	GO:0097242	amyloid-beta clearance	2/31	39/18870	0.00186352	0.0223405	ITGB2/ITGAM
GO:0050729	GO:0050729	positive regulation of inflammatory response	3/31	152/18870	0.00195212	0.0227004	LGALS1/CCR7/S100A9
GO:1903038	GO:1903038	negative regulation of leukocyte cell-cell adhesion	3/31	152/18870	0.00195212	0.0227004	TIGIT/TSPAN32/CTLA4
GO:0043368	GO:0043368	positive T cell selection	2/31	40/18870	0.00195959	0.0227004	CD3G/STAT6
GO:0042417	GO:0042417	dopamine metabolic process	2/31	41/18870	0.00205798	0.0233162	ITGB2/ITGAM
GO:0042554	GO:0042554	superoxide anion generation	2/31	41/18870	0.00205798	0.0233162	ITGB2/ITGAM
GO:0097530	GO:0097530	granulocyte migration	3/31	156/18870	0.00210207	0.0235569	ITGB2/CCR7/S100A9
GO:1903307	GO:1903307	positive regulation of regulated secretory pathway	2/31	44/18870	0.00236694	0.02624	ITGB2/ITGAM
GO:0031589	GO:0031589	cell-substrate adhesion	4/31	356/18870	0.00262053	0.0283677	S100A10/ITGB2/CCR7/ITGAM
GO:0051250	GO:0051250	negative regulation of lymphocyte activation	3/31	169/18870	0.00263834	0.0283677	TIGIT/TSPAN32/CTLA4
GO:0007009	GO:0007009	plasma membrane organization	3/31	170/18870	0.00268276	0.0283677	BIN2/S100A10/S100A9
GO:0032467	GO:0032467	positive regulation of cytokinesis	2/31	47/18870	0.00269645	0.0283677	CXCR5/AURKB
GO:0043300	GO:0043300	regulation of leukocyte degranulation	2/31	47/18870	0.00269645	0.0283677	ITGB2/ITGAM
GO:0031295	GO:0031295	T cell costimulation	2/31	48/18870	0.00281081	0.0292722	LGALS1/CCR7
GO:0001774	GO:0001774	microglial cell activation	2/31	49/18870	0.00292743	0.029883	ITGB2/ITGAM
GO:0042269	GO:0042269	regulation of natural killer cell mediated cytotoxicity	2/31	49/18870	0.00292743	0.029883	KLRB1/IL18RAP
GO:0031294	GO:0031294	lymphocyte costimulation	2/31	50/18870	0.00304629	0.0307915	LGALS1/CCR7
GO:0002269	GO:0002269	leukocyte activation involved in inflammatory response	2/31	52/18870	0.00329073	0.0329393	ITGB2/ITGAM
GO:0002715	GO:0002715	regulation of natural killer cell mediated immunity	2/31	53/18870	0.00341629	0.0338673	KLRB1/IL18RAP
GO:0002639	GO:0002639	positive regulation of immunoglobulin production	2/31	54/18870	0.00354407	0.0346536	XBP1/STAT6
GO:0002706	GO:0002706	regulation of lymphocyte mediated immunity	3/31	188/18870	0.00356284	0.0346536	KLRB1/STAT6/IL18RAP
GO:0017157	GO:0017157	regulation of exocytosis	3/31	190/18870	0.00367025	0.0353648	S100A10/ITGB2/ITGAM
GO:0001954	GO:0001954	positive regulation of cell-matrix adhesion	2/31	56/18870	0.00380625	0.0356386	S100A10/CCR7
GO:0050832	GO:0050832	defense response to fungus	2/31	56/18870	0.00380625	0.0356386	GNLY/S100A9
GO:0050900	GO:0050900	leukocyte migration	4/31	396/18870	0.00383943	0.0356386	ITGB2/CCR7/CXCR5/S100A9
GO:0006584	GO:0006584	catecholamine metabolic process	2/31	57/18870	0.00394064	0.0356386	ITGB2/ITGAM
GO:0009712	GO:0009712	catechol-containing compound metabolic process	2/31	57/18870	0.00394064	0.0356386	ITGB2/ITGAM
GO:0060612	GO:0060612	adipose tissue development	2/31	57/18870	0.00394064	0.0356386	RORC/XBP1
GO:0061900	GO:0061900	glial cell activation	2/31	57/18870	0.00394064	0.0356386	ITGB2/ITGAM
GO:0043123	GO:0043123	positive regulation of canonical NF-kappaB signal transduction	3/31	196/18870	0.00400435	0.0358999	LGALS1/BIRC3/CCR7
GO:0002520	GO:0002520	immune system development	3/31	199/18870	0.00417814	0.0368361	CCR4/STAT6/CXCR5
GO:0002886	GO:0002886	regulation of myeloid leukocyte mediated immunity	2/31	59/18870	0.00421597	0.0368361	ITGB2/ITGAM
GO:2000107	GO:2000107	negative regulation of leukocyte apoptotic process	2/31	59/18870	0.00421597	0.0368361	CCR7/AURKB
GO:0002695	GO:0002695	negative regulation of leukocyte activation	3/31	202/18870	0.00435647	0.037433	TIGIT/TSPAN32/CTLA4
GO:0070228	GO:0070228	regulation of lymphocyte apoptotic process	2/31	60/18870	0.0043569	0.037433	CD3G/AURKB
GO:0022408	GO:0022408	negative regulation of cell-cell adhesion	3/31	205/18870	0.00453938	0.0386785	TIGIT/TSPAN32/CTLA4
GO:0019722	GO:0019722	calcium-mediated signaling	3/31	210/18870	0.0048545	0.0407636	CCR7/CCR4/CXCR5
GO:0045088	GO:0045088	regulation of innate immune response	4/31	425/18870	0.00493298	0.0407636	BIRC3/KLRB1/IL18RAP/AURKB
GO:0032615	GO:0032615	interleukin-12 production	2/31	64/18870	0.00494224	0.0407636	TIGIT/CCR7
GO:0032655	GO:0032655	regulation of interleukin-12 production	2/31	64/18870	0.00494224	0.0407636	TIGIT/CCR7
GO:0009620	GO:0009620	response to fungus	2/31	67/18870	0.00540373	0.0438681	GNLY/S100A9
GO:0070301	GO:0070301	cellular response to hydrogen peroxide	2/31	67/18870	0.00540373	0.0438681	STAT6/IL18RAP
GO:2000379	GO:2000379	positive regulation of reactive oxygen species metabolic process	2/31	68/18870	0.00556181	0.0447986	ITGB2/ITGAM
GO:0001912	GO:0001912	positive regulation of leukocyte mediated cytotoxicity	2/31	69/18870	0.005722	0.0454821	ITGAM/IL18RAP
GO:0050866	GO:0050866	negative regulation of cell activation	3/31	223/18870	0.00573489	0.0454821	TIGIT/TSPAN32/CTLA4
GO:0006801	GO:0006801	superoxide metabolic process	2/31	72/18870	0.00621517	0.0485442	ITGB2/ITGAM
GO:0042130	GO:0042130	negative regulation of T cell proliferation	2/31	72/18870	0.00621517	0.0485442	TSPAN32/CTLA4
GO:0042093	GO:0042093	T-helper cell differentiation	2/31	73/18870	0.00638374	0.049486	RORC/STAT6

## Sheet: Table 4_GSEA Tregs
S4, Gene set enrichment analysis (GSEA) of differentially expressed genes in Tregs from the 85 year old cohort
	ID	Description	setSize	enrichmentScore	NES	pvalue	p.adjust	rank	leading_edge	core_enrichment	geneSetID
GO:0002753	GO:0002753	cytosolic pattern recognition receptor signaling pathway	4	0.909294	1.81049	0.000588754	0.000588754	15	tags=75%, list=7%, signal=71%	118788/330/84868	1
GO:0007623	GO:0007623	circadian rhythm	7	-0.84986	-1.76464	0.00104311	0.00104311	4	tags=29%, list=2%, signal=29%	6097/7298	2
GO:0071897	GO:0071897	DNA biosynthetic process	5	-0.886498	-1.67263	0.00169067	0.00169067	15	tags=60%, list=7%, signal=57%	5111/9212/7298	3
GO:0030031	GO:0030031	cell projection assembly	3	0.900452	1.60788	0.00835347	0.00835347	25	tags=100%, list=11%, signal=90%	3383/1236/7043	4
GO:0060491	GO:0060491	regulation of cell projection assembly	3	0.900452	1.60788	0.00835347	0.00835347	25	tags=100%, list=11%, signal=90%	3383/1236/7043	5
GO:0120031	GO:0120031	plasma membrane bounded cell projection assembly	3	0.900452	1.60788	0.00835347	0.00835347	25	tags=100%, list=11%, signal=90%	3383/1236/7043	6
GO:0120032	GO:0120032	regulation of plasma membrane bounded cell projection assembly	3	0.900452	1.60788	0.00835347	0.00835347	25	tags=100%, list=11%, signal=90%	3383/1236/7043	7
GO:0038094	GO:0038094	Fc-gamma receptor signaling pathway	6	0.757168	1.72138	0.00877403	0.00877403	50	tags=83%, list=22%, signal=67%	2214/919/2207/2534/5788	8
GO:0051384	GO:0051384	response to glucocorticoid	5	-0.846169	-1.59654	0.00971179	0.00971179	15	tags=40%, list=7%, signal=38%	5111/7298	9
GO:0050794	GO:0050794	regulation of cellular process	195	0.31114	1.43335	0.00983348	0.00983348	66	tags=33%, list=29%, signal=182%	643/1233/201633/23178/383/2214/4345/118788/6778/6364/3119/330/7293/10663/84868/970/5996/29760/3383/8718/8870/5367/1236/7043/919/1232/2615/51312/2495/639/729230/29851/2207/3595/1237/944/6774/2534/3459/9846/81704/4609/50943/1879/2308/928/3560/8809/5788/604/1958/60468/51160/3559/10320/5551/3821/3823/921/3575/3566/60489/942/596/5663	10
GO:0031100	GO:0031100	animal organ regeneration	3	-0.921816	-1.51373	0.0108553	0.0108553	15	tags=67%, list=7%, signal=63%	5111/7298	11
GO:0097421	GO:0097421	liver regeneration	3	-0.921816	-1.51373	0.0108553	0.0108553	15	tags=67%, list=7%, signal=63%	5111/7298	12
GO:0033273	GO:0033273	response to vitamin	4	-0.867054	-1.53224	0.0108661	0.0108661	2	tags=50%, list=1%, signal=50%	958/7298	13
GO:0048511	GO:0048511	rhythmic process	9	-0.759633	-1.67492	0.0114647	0.0114647	15	tags=33%, list=7%, signal=32%	5111/6097/7298	14
GO:0031960	GO:0031960	response to corticosteroid	6	-0.794601	-1.57456	0.0114655	0.0114655	15	tags=33%, list=7%, signal=32%	5111/7298	15
GO:0019730	GO:0019730	antimicrobial humoral response	7	-0.775328	-1.60988	0.0126218	0.0126218	33	tags=57%, list=15%, signal=50%	10578/6283/6280/3512	16
GO:0140894	GO:0140894	endolysosomal toll-like receptor signaling pathway	3	0.887994	1.58564	0.013812	0.013812	15	tags=67%, list=7%, signal=63%	118788/84868	17
GO:0070098	GO:0070098	chemokine-mediated signaling pathway	16	0.527827	1.65915	0.0146812	0.0146812	36	tags=50%, list=16%, signal=45%	643/1233/6364/10663/1236/1232/729230/1237	18
GO:0090407	GO:0090407	organophosphate biosynthetic process	6	-0.781267	-1.54814	0.0150815	0.0150815	8	tags=83%, list=4%, signal=83%	10135/7040/100/51744/7298	19
GO:0019637	GO:0019637	organophosphate metabolic process	11	-0.701667	-1.66997	0.0153471	0.0153471	11	tags=55%, list=5%, signal=55%	953/100/3458/4907/51744/7298	20
GO:0009636	GO:0009636	response to toxic substance	6	-0.778073	-1.54181	0.0160466	0.0160466	36	tags=50%, list=16%, signal=43%	6351/6280/7298	21
GO:0019221	GO:0019221	cytokine-mediated signaling pathway	49	0.363293	1.51834	0.017771	0.017771	40	tags=37%, list=18%, signal=39%	643/1233/383/6778/6364/330/7293/10663/970/8718/1236/1232/729230/2207/3595/1237/6774/3459	22
GO:1990868	GO:1990868	response to chemokine	18	0.494887	1.60565	0.0183065	0.0183065	42	tags=50%, list=19%, signal=44%	643/1233/6364/10663/1236/1232/729230/1237/81704	23
GO:1990869	GO:1990869	cellular response to chemokine	18	0.494887	1.60565	0.0183065	0.0183065	42	tags=50%, list=19%, signal=44%	643/1233/6364/10663/1236/1232/729230/1237/81704	24
GO:0010324	GO:0010324	membrane invagination	5	-0.821918	-1.55079	0.0185121	0.0185121	45	tags=100%, list=20%, signal=82%	3689/51411/3684/9212	25
GO:0099024	GO:0099024	plasma membrane invagination	5	-0.821918	-1.55079	0.0185121	0.0185121	45	tags=100%, list=20%, signal=82%	3689/51411/3684/9212	26
GO:0002526	GO:0002526	acute inflammatory response	5	0.762884	1.65211	0.0187923	0.0187923	24	tags=40%, list=11%, signal=37%	2214/1236	27
GO:0042752	GO:0042752	regulation of circadian rhythm	3	-0.899845	-1.47766	0.0196496	0.0196496	4	tags=67%, list=2%, signal=66%	7153/6097	28
GO:0007186	GO:0007186	G protein-coupled receptor signaling pathway	22	0.45854	1.59228	0.0199906	0.0199906	36	tags=45%, list=16%, signal=42%	643/1233/6364/10663/5996/5367/1236/1232/729230/1237	29
GO:0051216	GO:0051216	cartilage development	5	-0.817309	-1.54209	0.0202751	0.0202751	2	tags=40%, list=1%, signal=41%	7040/7298	30
GO:2000278	GO:2000278	regulation of DNA biosynthetic process	4	-0.835268	-1.47606	0.0231473	0.0231473	15	tags=50%, list=7%, signal=48%	5111/9212	31
GO:2000573	GO:2000573	positive regulation of DNA biosynthetic process	4	-0.835268	-1.47606	0.0231473	0.0231473	15	tags=50%, list=7%, signal=48%	5111/9212	32
GO:0031641	GO:0031641	regulation of myelination	3	-0.892759	-1.46602	0.0231729	0.0231729	7	tags=100%, list=3%, signal=98%	8530/3687	33
GO:0031644	GO:0031644	regulation of nervous system process	3	-0.892759	-1.46602	0.0231729	0.0231729	7	tags=100%, list=3%, signal=98%	8530/3687	34
GO:0009410	GO:0009410	response to xenobiotic stimulus	17	-0.599996	-1.57129	0.0248261	0.0248261	48	tags=35%, list=21%, signal=30%	969/6772/6283/5111/6097/7298	35
GO:0009117	GO:0009117	nucleotide metabolic process	8	-0.735832	-1.57633	0.0254011	0.0254011	11	tags=62%, list=5%, signal=62%	10135/7040/100/4907/7298	36
GO:2000404	GO:2000404	regulation of T cell migration	6	0.687266	1.56246	0.0256527	0.0256527	42	tags=67%, list=19%, signal=56%	4345/6364/729230/81704	37
GO:0001889	GO:0001889	liver development	6	-0.759011	-1.50403	0.026432	0.026432	32	tags=67%, list=14%, signal=59%	100/7494/5111/7298	38
GO:0061008	GO:0061008	hepaticobiliary system development	6	-0.759011	-1.50403	0.026432	0.026432	32	tags=67%, list=14%, signal=59%	100/7494/5111/7298	39
GO:0061448	GO:0061448	connective tissue development	9	-0.72347	-1.59518	0.0289743	0.0289743	32	tags=33%, list=14%, signal=30%	7494/6097/7298	40
GO:0050789	GO:0050789	regulation of biological process	197	0.298221	1.37929	0.0304831	0.0304831	66	tags=33%, list=29%, signal=193%	643/1233/201633/23178/383/2214/4345/118788/6778/6364/3119/330/7293/10663/84868/970/5996/29760/3383/8718/8870/5367/1236/7043/919/1232/2615/51312/2495/639/729230/29851/2207/3595/1237/944/6774/2534/3459/9846/81704/4609/50943/1879/2308/928/3560/8809/5788/604/1958/60468/51160/3559/10320/5551/3821/3823/921/3575/3566/60489/942/596/5663	41
GO:0002438	GO:0002438	acute inflammatory response to antigenic stimulus	3	0.856775	1.52989	0.0307526	0.0307526	24	tags=67%, list=11%, signal=60%	2214/1236	42
GO:0007204	GO:0007204	positive regulation of cytosolic calcium ion concentration	15	0.493861	1.53152	0.0311209	0.0311209	36	tags=47%, list=16%, signal=42%	643/1233/10663/1236/1232/729230/1237	43
GO:0009141	GO:0009141	nucleoside triphosphate metabolic process	5	-0.800294	-1.50998	0.0311324	0.0311324	11	tags=80%, list=5%, signal=78%	7040/100/4907/7298	44
GO:0006911	GO:0006911	phagocytosis, engulfment	4	-0.818182	-1.44587	0.0323298	0.0323298	45	tags=100%, list=20%, signal=81%	3689/51411/3684	45
GO:0019722	GO:0019722	calcium-mediated signaling	23	0.44677	1.59044	0.0332106	0.0332106	36	tags=39%, list=16%, signal=37%	643/1233/2214/6364/10663/1236/1232/729230/1237	46
GO:0019932	GO:0019932	second-messenger-mediated signaling	23	0.44677	1.59044	0.0332106	0.0332106	36	tags=39%, list=16%, signal=37%	643/1233/2214/6364/10663/1236/1232/729230/1237	47
GO:0014070	GO:0014070	response to organic cyclic compound	22	-0.551483	-1.52834	0.0340369	0.0340369	15	tags=18%, list=7%, signal=19%	5111/4907/6097/7298	48
GO:0009988	GO:0009988	cell-cell recognition	7	0.681077	1.638	0.0345731	0.0345731	57	tags=71%, list=25%, signal=55%	84868/1236/81704/928/5551	49
GO:0097009	GO:0097009	energy homeostasis	4	0.761575	1.51637	0.0388106	0.0388106	46	tags=75%, list=21%, signal=61%	23178/6774/2308	50
GO:1901135	GO:1901135	carbohydrate derivative metabolic process	16	-0.57863	-1.49942	0.0399467	0.0399467	11	tags=44%, list=5%, signal=45%	3600/100/3458/27087/4907/1117/7298	51
GO:0001894	GO:0001894	tissue homeostasis	6	-0.754096	-1.49429	0.0403226	0.0403226	11	tags=33%, list=5%, signal=33%	4907/3512	52
GO:0060249	GO:0060249	anatomical structure homeostasis	6	-0.754096	-1.49429	0.0403226	0.0403226	11	tags=33%, list=5%, signal=33%	4907/3512	53
GO:0035556	GO:0035556	intracellular signal transduction	71	0.300244	1.36997	0.04042	0.04042	51	tags=37%, list=23%, signal=41%	643/1233/23178/2214/118788/6364/330/10663/84868/29760/3383/8870/1236/7043/1232/729230/1237/6774/2534/9846/81704/4609/2308/8809/5788/604	54
GO:0009142	GO:0009142	nucleoside triphosphate biosynthetic process	3	-0.876813	-1.43983	0.0405826	0.0405826	2	tags=67%, list=1%, signal=67%	7040/7298	55
GO:0006753	GO:0006753	nucleoside phosphate metabolic process	9	-0.682886	-1.5057	0.0409712	0.0409712	11	tags=67%, list=5%, signal=66%	10135/7040/953/100/4907/7298	56
GO:0001501	GO:0001501	skeletal system development	10	-0.650986	-1.49795	0.0436681	0.0436681	14	tags=20%, list=6%, signal=20%	5079/7298	57
GO:0007631	GO:0007631	feeding behavior	3	0.837104	1.49476	0.0437676	0.0437676	39	tags=100%, list=17%, signal=84%	5367/6774/2534	58
GO:0055086	GO:0055086	nucleobase-containing small molecule metabolic process	10	-0.661598	-1.52237	0.0444253	0.0444253	11	tags=50%, list=5%, signal=50%	7040/953/100/4907/7298	59
GO:0046683	GO:0046683	response to organophosphorus	4	-0.811316	-1.43374	0.0454545	0.0454545	11	tags=75%, list=5%, signal=73%	6772/4907/7298	60
GO:0009416	GO:0009416	response to light stimulus	6	-0.743734	-1.47376	0.0467742	0.0467742	41	tags=67%, list=18%, signal=56%	27087/3592/5111/9212	61
GO:0050918	GO:0050918	positive chemotaxis	3	0.832241	1.48608	0.0471086	0.0471086	2	tags=33%, list=1%, signal=33%	1233	62
GO:0009123	GO:0009123	nucleoside monophosphate metabolic process	3	-0.869669	-1.4281	0.0471193	0.0471193	11	tags=100%, list=5%, signal=96%	4907/7298	63
GO:0009895	GO:0009895	negative regulation of catabolic process	8	0.641548	1.62296	0.0483726	0.0483726	74	tags=88%, list=33%, signal=61%	8870/6774/2534/596/5663/27074/7124	64

## Sheet: Table 5_Monocle_<66 yr Treg
S5, Details of singular Tregs from the <66 cohort involved in pseudotime trajectory analysis using Monocle
CellId	Monocle_Size_Factor	Monocle_Genes_Expressed	Monocle_Pseudotime	Monocle_State	Monocle_X	Monocle_Y
1_1_8865860	1.08214	33	0.248415	1	-1.45373	0.730646
1_1_2100114	1.0355	33	0.222144	1	-1.51867	0.691819
1_1_9156556	2.51412	59	0.251703	1	-1.54286	0.615347
1_1_1360978	1.46929	54	0.673503	1	-1.19321	0.378871
1_1_5752751	0.741642	35	0.255128	1	-1.45591	0.717584
1_1_10034310	1.80979	50	0.428916	1	-1.3453	0.575821
1_1_4895690	0.853588	24	0.320786	1	-1.44003	0.633712
1_2_4158337	0.480435	20	0.305834	1	-1.44571	0.65001
1_2_8264837	0.545736	22	0.273798	1	-1.41354	0.740587
1_2_26560	0.988856	28	0.505805	1	-1.34066	0.464247
1_2_590618	0.671676	18	0.192754	1	-1.58547	0.655643
1_2_5024669	0.671676	20	0.582915	1	-1.32511	0.364656
1_2_11948933	1.57657	38	0.0675722	1	-1.6522	0.771444
1_2_2673841	0.415133	17	0.247442	1	-1.44841	0.738628
1_3_25011	0.67634	18	0.756376	1	-1.23914	0.195246
1_3_12844848	0.699662	23	1.54754	1	-0.547439	-0.218527
1_3_13419711	0.732313	28	0.306026	1	-1.43863	0.658609
1_3_11807629	0.662347	18	1.52789	1	-0.571797	-0.215086
1_3_2367414	0.774293	23	0.203639	1	-1.69372	0.5046
1_3_8722632	1.66053	37	0.116939	1	-1.66725	0.674627
1_3_7235012	0.708991	22	0.314339	1	-1.51423	0.552047
1_3_11829912	1.4553	34	0.0950878	1	-1.64669	0.73465
1_3_7990348	1.01684	26	0.170791	1	-1.6763	0.577935
1_3_1206926	1.4553	31	0.461471	1	-1.33938	0.533027
1_3_9173423	6.28297	88	0.99298	1	-0.948667	0.174713
1_3_7556737	1.48328	36	0.38637	1	-1.38266	0.600332
1_3_10048541	2.86395	64	0.426326	1	-1.4042	0.510524
1_3_13873945	0.615703	16	0	1	-1.86806	0.611805
1_3_10037045	0.937547	27	0.180534	1	-1.60963	0.645044
1_3_901290	5.35941	68	0.27174	1	-1.52357	0.607633
1_1_5033508	0.750971	27	3.11716	2	-0.461772	-1.36368
1_1_3401546	1.81912	48	3.21435	2	-0.338331	-1.47713
1_1_11504322	1.74449	48	3.04718	2	-0.209956	-1.32613
1_1_7407381	2.77533	59	3.00546	2	-0.363399	-1.26456
1_2_7977639	0.816273	30	2.74419	2	-0.285589	-1.01161
1_2_12549545	0.606374	27	3.26606	2	-0.377192	-1.52418
1_2_7522968	0.527079	19	3.12512	2	-0.415605	-1.37753
1_2_6938535	0.503757	20	3.07498	2	-0.330998	-1.33823
1_2_3701438	0.662347	22	2.99096	2	-0.394517	-1.24614
1_2_12853344	0.848923	28	3.13991	2	-0.326445	-1.40379
1_2_11683278	0.489764	19	3.06182	2	-0.290808	-1.33032
1_2_8441475	1.39	41	3.04067	2	-0.417453	-1.29302
1_3_11535365	1.01218	40	3.00025	2	-0.292445	-1.26851
1_3_6931621	0.527079	18	3.05747	2	-0.402467	-1.31169
1_3_13271508	0.667011	25	3.07814	2	-0.211797	-1.35663
1_3_8726823	0.681005	24	3.17657	2	-0.435249	-1.42669
1_3_12986176	1.12412	38	3.07081	2	-0.248947	-1.34466
1_3_12685450	1.23607	41	3.08621	2	-0.185159	-1.36808
1_3_12244302	1.90308	51	2.98559	2	-0.402076	-1.23985
1_3_5758544	1.08681	35	2.98191	2	-0.338598	-1.24438
1_1_7255339	1.21275	34	2.63306	3	0.499805	-0.050103
1_2_8708384	0.825601	34	3.18881	3	1.03466	0.13392
1_2_443182	0.914225	31	2.84977	3	0.73128	-0.0249168
1_3_11962379	1.29671	38	2.52425	3	0.442528	-0.185884
1_3_9024397	1.11013	41	2.48059	3	0.384761	-0.16943
1_3_13730000	1.56724	40	2.2574	3	0.149471	-0.184171
1_3_2832816	1.39466	43	2.00346	3	-0.0644458	-0.33045
1_3_4007881	2.18761	55	2.43355	3	0.30487	-0.098125
1_3_13591772	0.928218	31	3.18732	3	1.03664	0.127912
1_3_8999449	1.47862	46	2.83432	3	0.720395	-0.0456086
1_3_9001738	0.662347	24	2.33378	3	0.223557	-0.163447
1_1_10059278	1.07748	39	3.39886	4	0.949603	0.401741
1_2_4140339	0.722984	26	3.43999	4	1.03027	0.45919
1_3_7968855	0.643689	25	3.52312	4	0.917134	0.521326
1_3_6958105	0.928218	38	3.53664	4	0.961727	0.543702
1_3_8994865	1.26872	40	3.44747	4	1.03145	0.466948
1_3_10786247	0.620367	26	3.43569	4	0.9415	0.437587
1_3_13736855	2.4115	55	3.47246	4	0.947085	0.475753
1_3_4586191	0.764964	28	3.4597	4	0.936306	0.460745
1_3_6950494	0.7603	30	3.49015	4	0.985294	0.501128
1_1_7817550	1.07748	41	3.8033	5	1.61084	0.273357
1_1_6785683	1.19875	37	3.78474	5	1.58495	0.299066
1_2_2388942	0.494428	23	3.72521	5	1.52291	0.30261
1_2_10485543	0.741642	24	3.76807	5	1.56361	0.315912
1_2_295328	0.503757	21	3.78293	5	1.56568	0.363644
1_3_2826673	0.904896	36	3.81294	5	1.59377	0.372919
1_3_11796897	1.45063	47	3.85702	5	1.64289	0.358673
1_3_13294923	0.755635	29	3.84097	5	1.5874	0.502512
1_3_11521559	1.02151	37	3.87634	5	1.67506	0.313096
1_3_6341827	1.08214	38	3.90264	5	1.71257	0.274451
1_3_175116	0.881574	29	3.81747	5	1.59005	0.403592
1_3_1186190	0.928218	33	3.78204	5	1.57333	0.332347
1_3_1213495	1.39466	46	3.86207	5	1.64232	0.379759
1_3_7977985	0.979527	27	3.90935	5	1.71186	0.302385
1_3_12698970	1.20808	43	3.77838	5	1.57643	0.307631
1_3_12976558	0.694998	27	3.58704	5	1.41283	0.179201
1_3_470443	0.960869	35	3.42472	5	1.23484	0.20903
1_3_11388331	0.503757	18	3.82291	5	1.60045	0.385595
1_3_8864690	1.02617	39	3.78693	5	1.56084	0.396062
1_3_4866865	0.63436	25	3.90047	5	1.65105	0.493623
1_3_11810381	1.16144	44	3.80149	5	1.60348	0.294003
1_3_11684785	1.20808	38	3.78071	5	1.57992	0.303323

## Sheet: Table 6_Monocle_85 yr Treg
S6, Details of singular Tregs from the 85 cohort involved in pseudotime trajectory analysis using Monocle
CellId	Monocle_Size_Factor	Monocle_Genes_Expressed	Monocle_Pseudotime	Monocle_State	Monocle_X	Monocle_Y
2_5_9003692	0.595626	25	0.215505	1	-0.971982	-0.587377
2_5_8561296	0.506018	17	0.16551	1	-1.09587	-0.588728
2_5_2389660	1.35465	39	0.164682	1	-0.998465	-0.631301
2_5_6493858	1.95028	50	0.181753	1	-1.12306	-0.559441
2_5_4298905	1.00677	35	0.214989	1	-0.948895	-0.597813
2_5_8134752	0.780112	25	0.442073	1	-0.932838	-0.355477
2_5_2964545	0.701046	26	0.747525	1	-0.797739	-0.0766345
2_5_11220895	0.901345	37	0.181671	1	-1.06594	-0.583966
2_5_1924281	0.864448	38	0.124217	1	-0.954776	-0.693996
2_5_12415199	0.864448	29	0.188984	1	-1.05657	-0.580023
2_5_12855221	0.600897	21	0	1	-1.12286	-0.757172
2_6_12544222	0.732672	28	0.30483	1	-1.00669	-0.475379
2_6_3547406	0.87499	39	0.100331	1	-0.958122	-0.718527
2_6_10351172	1.21234	41	0.119641	1	-0.826755	-0.75374
2_6_4427144	1.6182	47	0.408372	1	-0.955714	-0.382606
2_6_11797305	0.795925	28	0.224726	1	-0.942753	-0.589858
2_6_10031709	0.980411	37	0.150596	1	-1.04336	-0.62741
2_6_3100454	1.47062	46	0.69612	1	-0.825843	-0.121122
2_6_5041609	0.579813	21	0.402486	1	-0.910676	-0.409943
2_6_1475756	1.37574	40	0.16746	1	-0.944937	-0.651187
2_6_8435760	0.880261	33	0.234265	1	-0.928086	-0.58576
2_6_11237785	1.66564	48	0.497715	1	-0.832965	-0.341763
2_6_7249179	1.41791	42	0.14753	1	-1.00413	-0.647528
2_6_13743029	1.4548	43	0.18136	1	-0.998174	-0.613293
2_6_12857182	1.04366	37	0.202195	1	-0.994386	-0.592263
2_7_11970842	0.853906	29	0.22001	1	-1.02027	-0.561819
2_7_10181783	0.917158	38	0.144445	1	-1.03379	-0.63819
2_7_9760198	1.73944	48	0.112126	1	-1.03476	-0.672919
2_7_7248808	1.12273	43	0.107791	1	-0.841444	-0.760338
2_7_5900959	1.28086	38	0.448166	1	-0.95132	-0.340014
2_7_1625548	1.38101	42	0.122133	1	-1.0573	-0.652395
2_7_2819017	1.15435	46	0.104725	1	-0.940434	-0.72132
2_5_13875159	0.885532	32	0.966294	2	-0.572069	0.0252149
2_5_13567927	0.585084	19	1.56874	3	-0.625985	0.630764
2_5_9300884	1.26505	32	1.6583	3	-0.534509	0.730498
2_5_12831037	0.542915	18	1.47962	3	-0.667409	0.536779
2_5_7678488	0.901345	31	1.43901	3	-0.690556	0.49352
2_5_7844410	0.922429	31	1.48793	3	-0.525213	0.560172
2_5_9165737	0.806467	30	1.41319	3	-0.547852	0.48266
2_5_10055082	0.61671	20	1.42143	3	-0.624896	0.482796
2_5_12391760	1.18071	38	1.42301	3	-0.596705	0.487356
2_5_12989624	1.08056	31	1.46971	3	-0.676879	0.52582
2_5_9883817	0.917158	27	1.46211	3	-0.590473	0.527318
2_5_2665747	1.48116	48	1.56858	3	-0.559587	0.63763
2_5_11363031	1.00677	34	1.44411	3	-0.613191	0.506829
2_5_10912945	0.395327	15	1.10271	3	-0.616173	0.161423
2_5_620958	0.817009	22	1.50257	3	-0.541705	0.573152
2_5_3853127	0.954055	26	1.41196	3	-0.604275	0.475453
2_5_5016218	0.537644	17	1.7469	3	-0.594753	0.813216
2_5_4309286	0.969868	25	1.55496	3	-0.632937	0.616185
2_5_2683465	1.03839	29	1.46469	3	-0.581344	0.530879
2_6_2534434	0.737943	23	1.40164	3	-0.646979	0.460561
2_6_770012	1.43372	43	1.40685	3	-0.604396	0.470311
2_6_9603535	0.853906	30	1.4517	3	-0.667509	0.508708
2_6_4889887	0.859177	34	1.43535	3	-0.579298	0.501602
2_6_3836168	0.701046	24	1.45147	3	-0.629121	0.512535
2_7_5018547	0.711588	27	1.45134	3	-0.540571	0.52177
2_7_14014542	1.128	40	1.17255	3	-0.617403	0.23302
2_5_5923229	0.764299	26	1.43984	4	-0.114731	-0.0812105
2_5_5609939	1.07002	32	1.55863	4	0.00869529	-0.0675592
2_5_4601861	0.985682	30	1.48707	4	-0.0589667	-0.0403301
2_6_2684574	0.922429	33	1.05956	4	-0.480424	0.0312456
2_6_6668226	2.03989	47	1.34475	4	-0.206258	-0.0513449
2_6_4164901	0.653607	26	1.97415	4	0.372435	-0.131203
2_6_9001016	2.2929	62	1.20472	4	-0.344387	-0.0274042
2_6_3392258	1.79215	45	1.53656	4	-0.0124761	-0.0607386
2_6_10625331	0.843364	34	1.34518	4	-0.213578	-0.0890388
2_7_11675163	0.859177	26	1.52736	4	-0.0177405	-0.0392507
2_7_9755611	0.711588	21	1.70688	4	0.15399	-0.0970148
2_7_14018765	0.76957	22	1.27726	4	-0.267204	-0.0126674
2_7_5627201	1.49697	45	1.03866	4	-0.499147	0.0438319
2_5_1193507	1.15963	39	2.05701	5	0.279275	-0.317026
2_5_2365912	0.896074	29	1.92277	5	0.389303	-0.183642
2_6_10945179	0.653607	19	1.94867	5	0.382326	-0.210601
2_6_7242330	1.51805	48	2.01548	5	0.382319	-0.277411
2_6_3859266	0.748485	23	1.9798	5	0.351525	-0.24116
2_6_165522	1.24396	40	2.04516	5	0.347619	-0.306446
2_6_9297500	1.15963	38	2.01549	5	0.355308	-0.276914
2_6_11948577	1.02785	39	2.09042	5	0.325392	-0.351293
2_6_6054225	0.764299	18	2.01784	5	0.389003	-0.279891
2_7_9324379	0.901345	36	2.10594	5	0.378341	-0.36779
2_7_10351195	0.574542	28	1.95501	5	0.376414	-0.216827
2_7_32683	0.72213	26	2.09895	5	0.296085	-0.359281
2_7_4304656	1.27559	36	2.03207	5	0.375055	-0.293861
2_7_5318050	0.548187	23	2.12164	6	0.522322	-0.0813506
2_7_7698096	0.985682	35	2.01506	6	0.414885	-0.0710949
2_5_7531780	1.71308	40	2.39173	7	0.778735	-0.233879
2_5_2223041	1.30194	38	2.61708	7	0.906563	-0.419836
2_6_3423398	1.05948	31	2.59886	7	0.884357	-0.413041
2_6_1928496	0.579813	22	2.69073	7	0.893114	-0.518641
2_6_12568752	1.10164	36	2.34837	7	0.734712	-0.212047
2_6_6510388	1.25977	41	2.58016	7	0.88979	-0.386554
2_6_13587496	0.569271	18	2.57534	7	0.866054	-0.397095
2_6_10182198	1.47062	42	2.55181	7	0.872318	-0.364178
2_6_8142355	1.77634	38	2.53529	7	0.890815	-0.33132
2_6_4144203	0.9277	27	2.79326	7	1.02171	-0.55439
2_6_2949171	1.50224	43	2.68013	7	0.928382	-0.481389
2_6_7259601	0.838093	27	2.76168	7	0.952886	-0.56357
2_6_6344149	1.37047	42	2.39346	7	0.779856	-0.235199
2_6_7816022	0.785383	25	2.56956	7	0.863757	-0.391671
2_6_2236097	1.30194	43	2.52849	7	0.859448	-0.344736
2_7_13125129	0.632523	23	2.65699	7	0.925128	-0.455507
2_7_12256581	1.10692	38	2.92063	7	1.03491	-0.70009
2_7_9614290	1.23342	35	2.69491	7	0.928773	-0.499076
2_7_5779647	0.76957	27	2.6407	7	0.894192	-0.457088
2_7_8125518	1.06475	27	2.79081	7	0.95642	-0.596535
2_7_11218572	0.838093	29	2.57525	7	0.856289	-0.403746
2_6_12996888	1.64983	49	2.65758	8	0.969002	0.00266993
2_6_2370081	2.79891	51	2.69893	8	1.00666	0.0208901
2_6_3113946	0.869719	26	2.58907	8	0.904349	-0.0207057
2_7_8574747	0.996224	29	2.59118	8	0.91219	-0.0345148
2_7_11661702	0.964597	38	2.58089	8	0.914098	-0.0667226
2_5_11822251	0.695775	21	3.51061	9	1.40929	0.482303
2_5_2220768	1.42845	40	3.55324	9	1.51835	0.455541
2_5_13128199	1.96082	57	3.5597	9	1.4847	0.488048
2_5_9906505	0.753756	24	3.59071	9	1.39327	0.593056
2_5_11975862	2.60389	47	3.56952	9	1.40186	0.560578
2_5_4435600	1.8185	32	3.54692	9	1.34963	0.570705
2_6_2823576	1.3283	30	3.57075	9	1.60364	0.415013
2_6_2247258	0.737943	24	3.44136	9	1.32779	0.456032
2_6_1504219	0.753756	24	3.45841	9	1.37411	0.443364
2_6_11214750	1.07002	21	3.5577	9	1.46096	0.502885
2_6_5630216	0.948784	30	2.7915	9	1.08456	0.0415381
2_6_3862747	0.61671	18	3.57464	9	1.47986	0.510056
2_6_10176827	0.785383	22	3.60659	9	1.35311	0.641972
2_6_11517716	1.34938	39	3.53762	9	1.47983	0.464298
2_6_5783133	0.500747	14	3.54273	9	1.53677	0.429101
2_6_11379867	0.906616	29	3.52716	9	1.42196	0.493538
2_6_5624887	1.8185	45	3.31541	9	1.33474	0.294548
2_6_5617629	1.42318	39	3.50631	9	1.54282	0.379637
2_6_8424235	0.732672	17	3.54609	9	1.36283	0.560062
2_6_21580	1.46007	35	3.57469	9	1.53785	0.467852
2_6_10944426	1.23342	31	3.5842	9	1.45644	0.538952
2_6_3704920	0.985682	32	3.4942	9	1.4198	0.454339
2_6_9156112	2.10314	51	3.47615	9	1.36002	0.475579
2_7_5779995	0.695775	16	3.64899	9	1.7006	0.441139
2_7_3128533	0.416411	16	3.47795	9	1.3777	0.464918
2_7_7094466	1.52333	35	3.58044	9	1.59765	0.431364
2_5_13423557	2.00826	51	3.01334	10	1.32479	0.000584451
2_6_7395923	1.80269	53	2.99546	10	1.30301	-0.0104291
2_6_2519054	1.24923	33	3.3411	10	1.59363	-0.249788
2_6_13446958	2.04516	44	3.04242	10	1.35333	-0.00537049
2_6_7998771	0.506018	20	3.02694	10	1.31885	-0.0690201
2_6_2065202	1.41791	40	3.30841	10	1.59884	-0.113876
2_6_3407696	0.880261	29	3.00964	10	1.31407	-0.0231946
2_6_4898780	0.748485	25	3.04529	10	1.35655	-0.00453206
2_6_2803630	1.23342	38	3.01839	10	1.31285	-0.0589934
2_7_7691919	0.479663	20	3.17192	10	1.45291	-0.127279
2_7_10030151	0.890803	30	3.12878	10	1.42827	-0.0570641
2_7_14037196	1.18071	28	3.10919	10	1.40467	-0.0682607
2_7_12092245	1.18598	42	3.10924	10	1.39133	-0.114599
2_7_10336551	1.39682	38	3.10871	10	1.37681	-0.163023
2_7_6355643	1.03312	36	2.96587	10	1.27026	-0.01716
2_7_5320771	1.13327	32	3.13056	10	1.42943	-0.0594912
2_7_10917932	0.648336	26	3.10326	10	1.38519	-0.11436
2_5_14041014	0.890803	25	1.52855	11	-1.35571	0.332008
2_5_12396367	0.66942	22	1.5786	11	-1.46396	0.179082
2_5_4722887	1.00149	34	1.43213	11	-1.29947	0.203723
2_5_10325401	0.853906	27	1.5107	11	-1.37369	0.229425
2_5_14043350	0.985682	33	1.04169	11	-0.922567	0.0979665
2_5_3269772	0.817009	25	1.55243	11	-1.3852	0.320542
2_5_175552	1.08056	37	1.50563	11	-1.36222	0.246325
2_5_12408198	0.579813	24	1.53583	11	-1.35548	0.354102
2_5_4595769	1.00149	28	0.957188	11	-0.838084	0.0833391
2_5_12685887	1.14908	37	1.56084	11	-1.42559	0.233217
2_5_5490477	0.537644	20	1.55993	11	-1.35249	0.433506
2_5_7091405	0.558729	20	1.51734	11	-1.28884	0.484597
2_5_2511408	0.542915	21	1.47643	11	-1.34481	0.208527
2_5_7531819	2.08205	49	1.53044	11	-1.38515	0.255827
2_5_13893934	0.943513	34	1.45352	11	-1.31709	0.217898
2_5_9885013	0.938242	36	1.40839	11	-1.27418	0.203892
2_5_14021059	0.954055	37	1.43729	11	-1.31063	0.187963
2_5_9004877	0.653607	23	1.49411	11	-1.3444	0.261791
2_5_1951538	0.690504	19	1.49101	11	-1.32145	0.316379
2_5_10030466	0.76957	28	1.56525	11	-1.43591	0.217571
2_5_9292046	0.943513	31	1.48637	11	-1.33474	0.265784
2_5_6364844	3.27858	69	1.48135	11	-1.31869	0.295561
2_6_6660135	1.8554	48	1.48144	11	-1.36725	0.160983
2_6_2070240	0.922429	27	1.47423	11	-1.31272	0.291146
2_6_12841786	0.838093	31	1.23132	11	-1.1024	0.158296
2_6_9444502	0.590355	17	1.47664	11	-1.30631	0.316031
2_6_10491717	1.00149	38	0.977753	11	-0.866096	0.0659845
2_6_11804983	1.46007	49	1.50731	11	-1.35443	0.272897
2_6_7260365	1.35465	43	1.526	11	-1.41459	0.161006
2_6_5017788	0.969868	35	1.44316	11	-1.33253	0.144464
2_6_3867287	1.33884	45	1.46073	11	-1.33337	0.193954
2_7_3276759	1.39682	36	1.41848	11	-1.29206	0.184028

## Sheet: Table 7_Patient Characteristics
S7, Clinical characteristics of the donors used in scRNA-seq experiemnt
Cohort	Patient/Participant ID	Age (years)	Sex	Ethnicity	Number of Chronic diseases/Long-Term Conditions	Sample Type	Source of Sample	Data Used in Figures
<66	<66 (1)	<66	Not known	Not known	Not Collected	PBMC	NHS Blood Bank Leukapheresis product	All Figures
<66	<66 (2)	<66	Not known	Not known	Not Collected	PBMC	NHS Blood Bank Leukapheresis product	All Figures
<66	<66 (3)	<66	Not known	Not known	Not Collected	PBMC	NHS Blood Bank Leukapheresis product	All Figures
85	Very old 1	85	female	White British	1*	PBMC	MASS Pilot study	All Figures
85	Very old 2	85	male	White British	2*	PBMC	MASS Pilot study	All Figures
85	Very old 3	85	male	White British	5*	PBMC	MASS Pilot study	All Figures
*The following chronic conditions were self-reported as diagnosed by a doctor: cardiovascular diseases such as hypertension and angina in two cases, one case of respiratory disease, one case of metabolic disease, and two cases of past diagnosis of cancer.
